# Supplementary material for: Metabolism of Diterpenoids Derived from the Bark of Cinnamomum cassia in Human Liver Microsomes
Source: Pharmaceutics. 2021 Aug 23;13(8):1316. doi: 10.3390/pharmaceutics13081316 (PMC8400920; doi:10.3390/pharmaceutics13081316)
Supplement: Supplementary file 1 [file pharmaceutics-13-01316-s001.zip]

Archive with 1 entries (1 files):
- pharmaceutics-1330050-SI.pdf
